# Supplementary material for: C‐Reactive Protein–Albumin–Lymphocyte Index as a Predictor of All‐Cause and Cardiovascular Mortality in Individuals With Diabetes or Prediabetes: A National Population‐Based Cohort Study
Source: Int J Endocrinol. 2026 Feb 9;2026:2774096. doi: 10.1155/ije/2774096 (PMC12884354; doi:10.1155/ije/2774096)
Supplement: Supplementary file 1 — Supporting Information Additional supporting information can be found online in the Supporting Information section. [file IJE-2026-2774096-s001.zip]

Archive with 2 entries (2 files):
- Additional file1.docx
- Additional file1.xlsx
