# Supplementary material for: C‐Reactive Protein–Albumin–Lymphocyte Index as a Predictor of All‐Cause and Cardiovascular Mortality in Individuals With Diabetes or Prediabetes: A National Population‐Based Cohort Study
Source: Int J Endocrinol. 2026 Feb 9;2026:2774096. doi: 10.1155/ije/2774096 (PMC12884354; doi:10.1155/ije/2774096)
Supplement: Supplementary file 1 — Supporting Information Additional supporting information can be found online in the Supporting Information section. [file IJE-2026-2774096-s001.zip › Additional file1.xlsx]

## Sheet: Table S1
Additional file1: Table S1. Assessment of multicollinearity among independent variables
Variables	GVIF	Df	GVIF1/2Df
Ln CALLY	1.7396	1	1.31896
Gender	2.21188	1	1.48723
Age	3.34396	1	1.82814
Race	4.02721	3	1.32796
Education	3.07076	2	1.51518
Marital status	1.9828	1	1.40812
PIR	5.88652	2	1.86828
Smoking	2.35435	2	1.33932
Alcohol use	3.09097	3	1.32633
BMI	2.49768	2	1.32206
Physical activity	1.70189	1	1.30457
Hypertension	2.14401	1	1.46428
Hyperlipidemia	1.55353	1	1.24519
History of CVD	2.01322	1	1.41893
History of cancer	1.77672	1	1.33395
Abbreviations: ln: natural-logarithm; CALLY: C-reactive protein-albumin-lymphocyte index; PIR: poverty income ratio; BMI: body mass index; CVD: cardiovascular diseases.

## Sheet: Table S2
Additional file1: Table S2. The proportion of missing covariates and the imputation methods
Variable	Proportion of missing (%)	Imputation Methods
PIR	9.1	pmm
Alcohol use	7.94	pmm
BMI	1.5	pmm
Marital status	1.78	pmm
Smoking	1.81	pmm
Education	0.15	pmm
Hypertension	0.01	pmm
History of CVD	2.66	pmm
History of cancer	2.78	pmm
Abbreviations: PIR: poverty income ratio; BMI: body mass index; CVD: cardiovascular diseases; pmm: predictive mean matching.

## Sheet: Table S3
Additional file1: Table S3. Hazard ratios and 95% confidence intervals for mortality according to ln CALLY index quartiles after excluding participants with any missing covariate values at baseline
	Model 1		Model 2		Model 3
Variable	HR (95% CI	P Value	HR (95% CI)	P Value	HR (95% CI)	P Value
All-cause mortality
Ln CALLY	0.80(0.75–0.86)	<0.001	0.82 (0.77–0.87)	<0.001	0.84(0.79–0.89)	<0.001
Category
Quartile 1	—		—		—
Quartile 2	0.78 (0.64–0.95)	0.014	0.67 (0.55–0.82)	<0.001	0.67 (0.54–0.83)	<0.001
Quartile 3	0.69 (0.57–0.84)	<0.001	0.64 (0.53–0.76)	<0.001	0.65 (0.54–0.78)	<0.001
Quartile 4	0.55 (0.45–0.67)	<0.001	0.65 (0.53–0.80)	<0.001	0.68 (0.55–0.85)	<0.001
P for trend		<0.001		<0.001		0.001
Cardiovascular mortality
Ln CALLY	0.77(0.69–0.85)	<0.001	0.78 (0.68–0.88)	<0.001	0.80 (0.71–0.90)	<0.001
Category
Quartile 1	—		—		—
Quartile 2	0.75 (0.55–1.04)	0.085	0.64 (0.46–0.90)	0.01	0.60(0.43–0.85)	0.004
Quartile 3	0.75 (0.55–1.02)	0.069	0.68(0.48–0.97)	0.035	0.71(0.49–1.02)	0.068
Quartile 4	0.49 (0.34–0.70)	<0.001	0.58(0.38–0.86)	0.007	0.61 (0.40–0.95)	0.027
P for trend		<0.001		0.014		0.066
Model 1 was unadjusted. Model 2 was adjusted for gender, age, race, education, marital status, and poverty income ratio. Model 3 was built upon Model 2, with additional adjustments for smoking, alcohol consumption, BMI, physical activity, hypertension, hyperlipidemia, history of CVD, and history of cancer. Abbreviations: ln: natural-logarithm; CALLY: C-reactive protein-albumin-lymphocyte index; H…

## Sheet: Table S4
Additional file1: Table S4. Hazard ratios and 95% confidence intervals for mortality according to ln CALLY index quartiles after excluding participants with self-reported cancer at baseline
	Model 1		Model 2		Model 3
Variable	HR (95% CI	P Value	HR (95% CI)	P Value	HR (95% CI)	P Value
All-cause mortality
Ln CALLY	0.79(0.75–0.85)	<0.001	0.81 (0.76–0.87)	<0.001	0.84 (0.79–0.90)	<0.001
Category
Quartile 1	—		—		—
Quartile 2	0.80(0.64–0.99)	0.039	0.68 (0.55–0.85)	<0.001	0.68(0.54–0.86)	0.001
Quartile 3	0.64 (0.53–0.78)	<0.001	0.60 (0.49–0.74)	<0.001	0.63 (0.51–0.78)	<0.001
Quartile 4	0.55 (0.45–0.67)	<0.001	0.65 (0.52–0.81)	<0.001	0.70 (0.56–0.88)	0.002
P for trend		<0.001		<0.001		0.005
Cardiovascular mortality
Ln CALLY	0.78 (0.70–0.87)	<0.001	0.80 (0.72–0.90)	<0.001	0.84 (0.75–0.95)	0.005
Category
Quartile 1	—		—		—
Quartile 2	0.81(0.58–1.15)	0.237	0.70 (0.47–1.02)	0.063	0.68 (0.47–1.00)	0.047
Quartile 3	0.71(0.52–0.97)	0.03	0.68 (0.47–0.97)	0.032	0.75 (0.52–1.10)	0.144
Quartile 4	0.51 (0.35–0.75)	<0.001	0.60(0.40–0.91)	0.017	0.68 (0.44–1.05)	0.085
P for trend		<0.001		0.016		0.123
Model 1 was unadjusted. Model 2 was adjusted for gender, age, race, education, marital status, and poverty income ratio. Model 3 was built upon Model 2, with additional adjustments for smoking, alcohol consumption, BMI, physical activity, hypertension, hyperlipidemia, history of CVD, and history of cancer. Abbreviations: ln: natural-logarithm; CALLY: C-reactive protein-albumin-lymphocyte index; H…

## Sheet: Table S5
Additional file 1: Table S5 Hazard ratios and 95% confidence intervals for mortality according to ln CALLY index quartiles after excluding participants from the first 2 years of follow-up
	Model 1		Model 2		Model 3
Variable	HR (95% CI	P Value	HR (95% CI)	P Value	HR (95% CI)	P Value
All-cause mortality
Ln CALLY	0.82(0.78–0.87)	<0.001	0.85 (0.80–0.90)	<0.001	0.88 (0.83–0.93)	<0.001
Category
Quartile 1	—		—		—
Quartile 2	0.86 (0.71–1.03)	0.099	0.73(0.61–0.88)	<0.001	0.75(0.61–0.91)	0.004
Quartile 3	0.69(0.57–0.83)	<0.001	0.65 (0.54–0.78)	<0.001	0.67 (0.55–0.81)	<0.001
Quartile 4	0.58 (0.48–0.70)	<0.001	0.69(0.57–0.84)	<0.001	0.74(0.61–0.90)	0.003
P for trend		<0.001		<0.001		0.003
Cardiovascular mortality
Ln CALLY	0.78 (0.71–0.86)	<0.001	0.80 (0.71–0.90)	<0.001	0.83 (0.73–0.93)	0.002
Category
Quartile 1	—		—		—
Quartile 2	0.82(0.58–1.16)	0.269	0.71 (0.49–1.03)	0.069	0.70 (0.47–1.03)	0.071
Quartile 3	0.69(0.52–0.92)	0.011	0.66 (0.47–0.93)	0.018	0.71 (0.49–1.02)	0.064
Quartile 4	0.50 (0.32–0.72)	<0.001	0.60 (0.40–0.89)	0.011	0.65 (0.43–0.97)	0.034
P for trend		<0.001		0.01		0.04
Model 1 was unadjusted. Model 2 was adjusted for gender, age, race, education, marital status, and poverty income ratio. Model 3 was built upon Model 2, with additional adjustments for smoking, alcohol consumption, BMI, physical activity, hypertension, hyperlipidemia, history of CVD, and history of cancer. Abbreviations: ln: natural-logarithm; CALLY: C-reactive protein-albumin-lymphocyte index; H…

## Sheet: Table S6
Additional file1: Table S6.Hazard ratios and 95% confidence intervals for mortality according to ln CALLY index quartiles after excluding extreme values (mean ± 3 standard deviations) of ln CALLY index
	Model 1		Model 2		Model 3
Variable	HR (95% CI	P Value	HR (95% CI)	P Value	HR (95% CI)	P Value
All-cause mortality
Ln CALLY	0.79 (0.75–0.84)	<0.001	0.82 (0.77–0.87)	<0.001	0.84 (0.79–0.90)	<0.001
Category
Quartile 1	—		—		—
Quartile 2	0.78 (0.65–0.95)	0.012	0.70 (0.58–0.84)	<0.001	0.71 (0.58–0.87)	0.001
Quartile 3	0.66 (0.55–0.79)	<0.001	0.63 (0.53–0.75)	<0.001	0.65 (0.54–0.78)	<0.001
Quartile 4	0.53 (0.44–0.64)	<0.001	0.65 (0.54–0.79)	<0.001	0.70 (0.57–0.85)	<0.001
P for trend		<0.001		<0.001		<0.001
Cardiovascular mortality
Ln CALLY	0.79(0.72–0.86)	<0.001	0.81 (0.73–0.91)	<0.001	0.84 (0.75–0.95)	0.005
Category
Quartile 1	—		—		—
Quartile 2	0.79 (0.59–1.08)	0.141	0.71 (0.52–0.98)	0.038	0.71 (0.51–0.98)	0.039
Quartile 3	0.74(0.56–0.97)	0.029	0.71 (0.52–0.97)	0.031	0.77 (0.55–1.07)	0.121
Quartile 4	0.53 (0.38–0.74)	<0.001	0.65 (0.46–0.92)	0.014	0.70 (0.48–1.03)	0.073
P for trend		<0.001		0.019		0.119
Model 1 was unadjusted. Model 2 was adjusted for gender, age, race, education, marital status, and poverty income ratio. Model 3 was built upon Model 2, with additional adjustments for smoking, alcohol consumption, BMI, physical activity, hypertension, hyperlipidemia, history of CVD, and history of cancer. Abbreviations: ln: natural-logarithm; CALLY: C-reactive protein-albumin-lymphocyte index; H…
